# Supplementary material for: Functional Groups Dominate Aboveground Net Primary Production under Long-Term Nutrient Additions in a Tibetan Alpine Meadow
Source: Plants (Basel). 2024 Jan 23;13(3):344. doi: 10.3390/plants13030344 (PMC10857096; doi:10.3390/plants13030344)
Supplement: Supplementary file 1 [file plants-13-00344-s001.zip]

Archive with 1 entries (1 files):
- plants-2769592-supplementary.pdf
